# Supplementary material for: The Spread of Exhaled Air and Aerosols during Physical Exercise
Source: J Clin Med. 2023 Feb 6;12(4):1300. doi: 10.3390/jcm12041300 (PMC9961458; doi:10.3390/jcm12041300)
Supplement: Supplementary file 1 [file jcm-12-01300-s001.zip]

Archive with 6 entries (6 files):
- Video S1 Schlieren imaging video of the expired air from a female participant with no mask.mp4
- Video S2 Schlieren imaging video of the expired air from a female participant with a surgical mask.mp4
- Video S3 Schlieren imaging video of the expired air from a female participant with an FFP2 mask.mp4
- Video S4 Schlieren imaging video of the expired air from a male participant with no mask.mp4
- Video S5 Schlieren imaging video of the expired air from a male participant with a surgical mask.mp4
- Video S6 Schlieren imaging video of the expired air from a male participant with an FFP2 mask.mp4
